# Supplementary material for: 4-Hexylresorcinol Loaded Solid Lipid Nanoparticles for Enhancing Anticancer Activity
Source: Pharmaceuticals (Basel). 2024 Sep 29;17(10):1296. doi: 10.3390/ph17101296 (PMC11514591; doi:10.3390/ph17101296)
Supplement: Supplementary file 1 [file pharmaceuticals-17-01296-s001.zip]

Archive with 1 entries (1 files):
- pharmaceuticals-3193245-supplementary.pdf
